# Supplementary material for: Metagenomic analysis of blood microbiota alterations: insights into HIV progression and immune restoration
Source: Front Cell Infect Microbiol. 2025 Oct 20;15:1619059. doi: 10.3389/fcimb.2025.1619059 (PMC12580212; doi:10.3389/fcimb.2025.1619059)
Supplement: Supplementary file 2 [file Table1.xlsx]

## Sheet: Unique Taxa
taxonomy	group_count	unique_group
Acidovorax carolinensis	1	NHS
Acidovorax sp. T1	1	NHS
Acinetobacter guillouiae	1	NHS
Acinetobacter lwoffii	1	NHS
Acinetobacter pittii	1	HIV
Acinetobacter towneri	1	NHS
Actinomyces oris	1	NHS
Aequoribacter fuscus	1	NHS
Aerococcus viridans	1	NHS
Alcaligenes faecalis	1	NHS
Aquabacterium olei	1	NHS
Azospira oryzae	1	HIV
Azospira sp. I09	1	HIV
Bacteroides graminisolvens	1	NHS
Bifidobacterium longum	1	NHS
Bifidobacterium thermophilum	1	NHS
Brevundimonas sp. DS20	1	HIV
Comamonas terrigena	1	HIV
Enterobacter sp. E76	1	NHS
Enterococcus aquimarinus	1	NHS
Enterococcus casseliflavus	1	NHS
Epilithonimonas vandammei	1	NHS
Geobacillus stearothermophilus	1	NHS
Jeotgalibaca sp. PTS2502	1	NHS
Komagataella phaffii	1	NHS
Lactobacillus delbrueckii	1	NHS
Laribacter hongkongensis	1	NHS
Malassezia globosa	1	NHS
Methylorubrum extorquens	1	NHS
Methylorubrum populi	1	NHS
Mycobacterium paragordonae	1	NHS
Proteus mirabilis	1	NHS
Pseudomonas oleovorans	1	NHS
Pseudomonas oryzae	1	NHS
Pseudomonas rhodesiae	1	NHS
Pseudomonas sp. FDAARGOS_380	1	NHS
Pseudomonas sp. HLS-6	1	HIV
Pseudomonas sp. phDV1	1	NHS
Staphylococcus capitis	1	NHS
Staphylococcus epidermidis	1	NHS
Stenotrophomonas acidaminiphila	1	NHS
Streptococcus suis	1	NHS
Streptococcus thermophilus	1	NHS
Suicoccus acidiformans	1	NHS
Thermus thermophilus	1	NHS
Yarrowia lipolytica	1	NHS

## Sheet: Shared Taxa (Mann-Whitney)
taxonomy	p_value
Stutzerimonas stutzeri	8.59423e-18
Xanthomonas campestris	8.59423e-18
Diaphorobacter nitroreducens	2.33248e-14
Tessaracoccus sp. T2.5-30	1.31523e-12
Pseudomonas aeruginosa	2.0651e-11
Providencia rettgeri	4.35833e-11
Aliarcobacter cryaerophilus	9.67852e-11
Stenotrophomonas maltophilia	1.86962e-10
Acinetobacter junii	7.3386e-10
Vagococcus fluvialis	9.43613e-10
Thermus scotoductus	1.35967e-09
Alicycliphilus denitrificans	3.00148e-09
Comamonas aquatica	4.89527e-09
Dysgonomonas mossii	7.27964e-08
Cloacibacterium normanense	1.02366e-07
Malassezia restricta	1.92868e-07
Cupriavidus pauculus	4.00178e-07
Micrococcus luteus	6.96439e-07
Pseudomonas mosselii	1.3079e-06
Staphylococcus hominis	2.08275e-06
Shinella sp. HZN7	9.45458e-06
Pseudomonas monteilii	2.36769e-05
Streptococcus sanguinis	9.48959e-05
Pseudomonas mendocina	0.000103932
Anoxybacillus flavithermus	0.000127277
Achromobacter xylosoxidans	0.000184143
Pseudomonas putida	0.000196957
Pseudomonas alcaligenes	0.000271761
Hydrogenophilus thermoluteolus	0.00042352
Veillonella parvula	0.000550532
Neisseria mucosa	0.000593128
Enterococcus cecorum	0.000715937
Acinetobacter indicus	0.000740031
Kocuria palustris	0.00076377
Acinetobacter johnsonii	0.000799677
Cutibacterium acnes	0.00256738
Caldibacillus thermoamylovorans	0.00387062
Moraxella osloensis	0.0042612
Corynebacterium matruchotii	0.00543672
Brucella anthropi	0.0063032
Acinetobacter baumannii	0.0414963
