# Supplementary material for: Metagenomic analysis of blood microbiota alterations: insights into HIV progression and immune restoration
Source: Front Cell Infect Microbiol. 2025 Oct 20;15:1619059. doi: 10.3389/fcimb.2025.1619059 (PMC12580212; doi:10.3389/fcimb.2025.1619059)
Supplement: Supplementary file 3 [file Table2.xlsx]

## Sheet: Unique Taxa
taxonomy

## Sheet: Shared Taxa (Mann-Whitney)
taxonomy
